# Supplementary material for: Histological, Transcriptomic, and Functional Analyses Reveal the Role of Gibberellin in Bulbil Development in Lilium lancifolium
Source: Plants (Basel). 2024 Oct 24;13(21):2965. doi: 10.3390/plants13212965 (PMC11547782; doi:10.3390/plants13212965)
Supplement: Supplementary file 1 [file plants-13-02965-s001.zip]

Archive with 1 entries (1 files):
- plants-3228278-supplementary.pdf
